# Supplementary material for: 6-Shogaol, an Active Component of Ginger, Inhibits p300 Histone Acetyltransferase Activity and Attenuates the Development of Pressure-Overload-Induced Heart Failure
Source: Nutrients. 2023 May 8;15(9):2232. doi: 10.3390/nu15092232 (PMC10181444; doi:10.3390/nu15092232)
Supplement: Supplementary file 1 [file nutrients-15-02232-s001.zip]

Archive with 1 entries (1 files):
- nutrients-2335168-supplementary.pdf
